# Supplementary material for: Composite Hydrogels Based on Cross-Linked Chitosan and Low Molecular Weight Hyaluronic Acid for Tissue Engineering
Source: Polymers (Basel). 2023 May 19;15(10):2371. doi: 10.3390/polym15102371 (PMC10222357; doi:10.3390/polym15102371)
Supplement: Supplementary file 1 [file polymers-15-02371-s001.zip]

Archive with 1 entries (1 files):
- polymers-2404334-supplementary.pdf
